# Supplementary material for: Acute Hippocampal Damage as a Prognostic Biomarker for Cognitive Decline but Not for Epileptogenesis after Experimental Traumatic Brain Injury
Source: Biomedicines. 2022 Oct 27;10(11):2721. doi: 10.3390/biomedicines10112721 (PMC9687561; doi:10.3390/biomedicines10112721)
Supplement: Supplementary file 1 [file biomedicines-10-02721-s001.zip]

Archive with 1 entries (1 files):
- biomedicines-1968274-supplementary.pdf
